# Supplementary material for: Hsp70 and Hsp90 Elaborately Regulate RNAi Efficiency in Plutella xylostella
Source: Int J Mol Sci. 2023 Nov 10;24(22):16167. doi: 10.3390/ijms242216167 (PMC10671170; doi:10.3390/ijms242216167)
Supplement: Supplementary file 1 [file ijms-24-16167-s001.zip]

Archive with 1 entries (1 files):
- ijms-2679116-supplementary.pdf
